# Supplementary material for: A new species of the genus Rana sensu lato Linnaeus, 1758 (Anura, Ranidae) from Wuyi Mountain, Fujian Province, China
Source: Zookeys. 2021 Oct 26;1065:101–24. doi: 10.3897/zookeys.1065.67005 (PMC8563708; doi:10.3897/zookeys.1065.67005)
Supplement: Supplementary material 1 — Table S1 [file zookeys-1065-101-s001.xlsx]

## Sheet: Sheet1
Table S1. Measurements of adult specimens of Rana wuyiensis sp. nov. and its closely related species. Units given in mm. See abbreviations for the morphological characters in Materials and methods section.
Species	Voucher	Sex	Locality	SVL	HDL	HDW	SL	SNT	IND	IOD	UEW	ED	TYD	LAL	HAL	LW	FIL	FIIL	FIIIL	FIVL	THL	TL	TW	TFL	FL
Rana wuyiensis sp. nov.	CIB WYS20200829001	Female	China: Fujiang: Wuyi Mountain	47.58	15.47	14.97	6.67	3.07	4.88	5.04	2.71	5.58	3.9	10.42	12.33	3.81	6.54	5.04	7.83	5.78	27.23	28.82	4.45	39.97	28.36
Rana wuyiensis sp. nov.	CIB WY20200913002	Female	China: Fujiang: Wuyi Mountain	50.32	12.82	16.1	7.44	3.15	7.74	4.25	3.05	5.59	4.63	22.47	12.99	3.83	6.81	5.42	8.33	5.6	28.58	32.94	4.68	44.41	31.49
Rana wuyiensis sp. nov.	CIB WY20200913001	Male	China: Fujiang: Wuyi Mountain	45.56	10.25	14.97	7.1	3.12	4.99	3.95	2.68	5.43	4.48	20.35	11.77	4.41	4.64	4.02	7.01	4.72	26.63	29.29	4.53	37.51	26.43
Rana wuyiensis sp. nov.	CIB WY20200913002	Male	China: Fujiang: Wuyi Mountain	41.8	11.51	14.19	6.86	3.16	4.71	4.08	2.78	5.67	3.68	20.67	11.5	3.9	4.83	4.1	7.48	4.55	24.96	27.88	4.26	37.95	25.81
Rana wuyiensis sp. nov.	CIB WYS20200829002	Male	China: Fujiang: Wuyi Mountain	42.68	14.65	12.39	5.73	2.55	4.14	3.79	2.52	4.98	3.78	9.25	11.36	3.52	5.3	4.25	6.79	4.56	24.26	27.49	4.35	36.66	25.1
Rana wuyiensis sp. nov.	CIB WYS20200829003	Male	China: Fujiang: Wuyi Mountain	41.42	14.48	12.32	5.75	2.17	4.37	3.53	2.48	5.01	3.76	8.93	11.38	3.58	5.21	4.27	7.3	4.62	23.17	26.4	4.4	34.81	24.13
Rana sangzhiensis	CIB SZ2012061203	Male	China: Hunan: Sangzhi County: Tiping Mountain	51.37	15.83	15.05	6.31	3.48	5.14	3.38	3.88	5.64	4.38	10.79	11.36	5.73	6.1	4.15	7.78	4.97	24.72	28.59	6.55	38.98	26.76
Rana sangzhiensis	CIB SZ2012061207	Male	China: Hunan: Sangzhi County: Tiping Mountain	45.41	14.45	14.52	6.29	3.25	4.69	3.81	3.52	4.83	3.96	9.69	12.58	5.39	5.04	4.2	8.6	5.03	23.02	27.2	5.53	36.53	24.46
Rana sangzhiensis	CIB SZ2012061208	Male	China: Hunan: Sangzhi County: Tiping Mountain	44.51	14.79	14.83	6.8	3.21	4.59	4.22	3.35	4.94	3.4	10.32	11.28	5.48	5.27	4.65	8.02	5.61	26.8	30.05	6.01	39.3	27.11
Rana sangzhiensis	CIB SZ2012061205	Male	China: Hunan: Sangzhi County: Tiping Mountain	47.98	16.63	15.17	7.23	3.54	4.73	3.72	3.49	5.42	3.4	10.71	12.13	5.11	5.21	4.39	8.75	5.6	24.89	29.41	6.85	39.51	26.76
Rana sangzhiensis	CIB SZ2012061206	Male	China: Hunan: Sangzhi County: Tiping Mountain	45.37	14.13	15.01	6.36	3.39	5.03	3.43	3.28	5.22	3.73	9.95	10.51	5.46	5.39	4.71	7.26	4.54	23.55	27.09	6.35	35.21	24.06
Rana zhengi	CIB 950302	Male	China: Sichuan: Hongya County: Wawu Mountain	37.92	13.48	13.55	5.42	2.74	3.42	2.97	2.78	4.67	2.9	8.64	10.77	3.66	4.38	3.89	6.76	4.32	21.51	24.37	4.51	33.26	22.57
Rana zhengi	CIB 950292	Male	China: Sichuan: Hongya County: Wawu Mountain	40.4	13.07	14.07	5.65	2.99	4.05	2.9	2.86	5.03	3.19	9.08	11.22	4.01	5.17	4.57	7.63	4.66	22.88	24.51	4.54	34.08	23.81
Rana zhengi	CIB 950289	Male	China: Sichuan: Hongya County: Wawu Mountain	40.68	14.09	13.83	5.92	2.72	4.04	2.98	2.82	4.86	3.02	9.43	10.11	4.31	5.2	4.5	7.35	4.53	22.81	24.9	4.68	34.75	22.08
Rana zhengi	CIB 950284	Male	China: Sichuan: Hongya County: Wawu Mountain	41.83	13.91	13.07	5.4	2.83	3.94	2.86	3.05	4.78	3.04	9.68	10.68	4.08	4.91	4.01	7.22	4.9	22.62	25.03	4.47	34.56	22.82
Rana zhengi	CIB 950297	Male	China: Sichuan: Hongya County: Wawu Mountain	43.3	14.09	14.21	5.74	2.97	4.44	3.19	3.18	4.97	2.91	9.62	11.14	4.58	5.24	3.79	7.03	4.67	23.16	25.44	5.17	36.06	24.19
Rana zhengi	CIB 950288	Male	China: Sichuan: Hongya County: Wawu Mountain	45.7	15.21	15.94	6.18	3.05	4.43	2.93	3.58	5.74	3.43	9.5	11.52	5.44	5.39	4.34	7.49	4.51	26.04	27.68	5.88	37.67	25.1
Rana zhengi	CIB 950287	Male	China: Sichuan: Hongya County: Wawu Mountain	44.15	14.78	14.38	6.13	3.08	4.72	3.36	3.41	5.37	3.48	9.5	11.67	4.53	5.14	4	6.87	4.28	23.87	25.93	5.18	35.07	24.69
Rana zhengi	CIB 950296	Male	China: Sichuan: Hongya County: Wawu Mountain	42.4	14.2	14.55	5.42	2.95	4.18	3.39	3.19	5.34	3.21	9.42	11.15	4.18	4.35	3.36	7.26	4.18	23.27	24.94	5.42	34.77	23.67
Rana zhengi	CIB 950299	Male	China: Sichuan: Hongya County: Wawu Mountain	43.44	14.96	14.54	5.76	3.2	4.31	3.37	3.27	5.31	3.33	9.81	10.69	4.67	4.78	4.11	7.27	3.99	23.02	25.01	5.24	34.51	22.9
Rana zhengi	CIB 950303	Male	China: Sichuan: Hongya County: Wawu Mountain	42.76	14.96	14.73	5.83	2.89	4.86	3.55	3.31	5.73	3.11	10.63	10.99	4.78	5.06	4.16	7.42	3.97	23.3	25.84	5.33	35.35	23.78
Rana zhengi	CIB 950315	Male	China: Sichuan: Hongya County: Wawu Mountain	41.03	14.97	14.03	5.7	2.91	3.97	3.68	3.05	5.41	3.24	9.29	10.58	4.18	5.08	3.99	7.11	3.96	22.75	26.57	5.44	36.71	24.13
Rana zhengi	CIB 950286	Male	China: Sichuan: Hongya County: Wawu Mountain	40.85	14.07	13.94	5.65	2.66	4.03	3.58	3.12	4.48	3.31	9.81	10.81	4.34	5.33	3.68	7.21	4.41	22.06	25.31	4.68	35.06	23.24
Rana zhengi	CIB 950298	Male	China: Sichuan: Hongya County: Wawu Mountain	43.75	15.16	14.63	5.75	2.52	4.64	3.26	3.24	5.39	3.15	10.18	11.21	4.46	5.04	4.19	7.52	4.25	23.7	26.55	5.53	36.88	24.66
Rana zhengi	CIB 950293	Male	China: Sichuan: Hongya County: Wawu Mountain	38.66	12.42	13.32	5.23	2.38	3.82	2.97	2.5	4.33	2.93	8.76	9.98	3.59	4.64	2.99	6.41	3.95	19.85	23.43	4.49	30.99	21.15
Rana zhengi	CIB 950300	Male	China: Sichuan: Hongya County: Wawu Mountain	42.81	15.24	13.95	5.89	2.78	3.95	3.07	3.28	5.54	3.32	9.91	11.11	4.49	4.78	4.09	7.7	4.67	22.96	25.99	5.24	35.05	22.83
Rana zhengi	CIB 950285	Male	China: Sichuan: Hongya County: Wawu Mountain	43.09	15.27	14.28	5.83	2.9	4.32	3.15	3.34	5.67	3.64	9.94	11.34	4.16	5.4	4.1	7.43	4.66	23.1	25.68	4.75	35.72	24.18
Rana zhengi	CIB 950281	Male	China: Sichuan: Hongya County: Wawu Mountain	40.49	12.9	13.23	5.74	2.63	3.97	2.95	2.76	4.82	2.99	8.79	10.48	4.1	5.19	3.61	7.03	4.13	21.91	23.72	4.7	33.31	23.05
Rana zhengi	CIB 950304	Male	China: Sichuan: Hongya County: Wawu Mountain	40.22	13.48	13.08	5.69	2.65	3.74	3.48	2.89	4.81	3.15	9.4	11.5	4.25	5.51	4.23	7.18	4.52	22.47	24.79	4.83	34.81	24.48
Rana zhengi	CIB 950294	Male	China: Sichuan: Hongya County: Wawu Mountain	42.18	13.86	13.79	5.78	2.45	4.31	2.63	3.19	5.13	3.19	9.84	10.49	4.1	4.41	4.26	6.98	4.02	22.48	24.61	5.07	33.05	23.57
Rana zhengi	CIB 950316	Male	China: Sichuan: Hongya County: Wawu Mountain	45.28	14.46	14.57	5.68	2.84	3.63	3.69	3.02	5.36	3.56	10.22	11.37	5.18	5.4	4.41	7.73	4.82	24.8	27.33	5.78	36.44	25.04
Rana zhengi	CIB 950291	Male	China: Sichuan: Hongya County: Wawu Mountain	43.57	14.58	14.4	5.86	2.81	4.48	3.32	3.48	5.1	3.01	10.05	12.35	4.88	5.28	4.43	8.18	4.63	23	25.61	5.77	37.47	25.72
Rana zhengi	CIB 950301	Male	China: Sichuan: Hongya County: Wawu Mountain	40.27	13.44	13.28	5.92	2.52	3.93	3.3	3.35	4.82	3.07	9.62	11.64	3.97	5.86	5	7.85	4.65	22.43	25.11	5.09	34.75	24.6
Rana johnsi	IEBR.A 4848	Male	Vietnam: Cao Bang Province	44.25	13.97	13.26	6.26	3.78	3.5	4.3	2.69	4.48	3.23	20.42	11.28	4.41	6.56	4.81	8.08	4.76	24.04	26.89	4.9	35.97	24.68
Rana johnsi	IEBR.A 4849	Male	Vietnam: Cao Bang Province	47.18	15.62	14.57	6.28	3.42	3.87	4.86	2.9	4.78	4.26	22.57	12.18	4.97	5.13	5.16	7.66	5.65	28.64	31.21	4.91	40.38	27.52
Rana johnsi	IEBR.A 4868	Female	Vietnam: Cao Bang Province	54.37	18.09	16.97	7.26	4.17	4.26	5.4	3.47	5.43	4.46	24.93	12.82	4.14	7.53	6.29	10.1	5.84	30.3	36.25	6.87	42.83	29.45
Rana johnsi	NNU 1910001	Male	China: Guangxi: Shiwandashan Mountains	40.7	14.2	13.4	6.7	2.8	3.8	3.5	3.5	4.8	3.3	18.6	10.4	4.7	3.9	3.7	6	4.2	23	26.6	4.5	34.3	23.4
Rana johnsi	NNU 1910002	Male	China: Guangxi: Shiwandashan Mountains	44.2	15.4	15.9	7	3	3.9	3.6	3.7	4.6	4	20.2	14.5	5.1	4.2	3.8	6.5	4.5	25.4	28.5	5.4	35.7	23.9
Rana johnsi	NNU 1910003	Male	China: Guangxi: Shiwandashan Mountains	45.3	15.5	15.3	7	3.4	4.5	3.9	3.9	5.5	3.8	21.4	12.2	5.3	4.4	4.3	6.8	4.7	26.1	28.8	5.7	37.4	25.9
Rana johnsi	NNU 1910004	Male	China: Guangxi: Shiwandashan Mountains	46.2	16.2	15.5	6.8	3.2	4.1	3.8	4.4	5	3.5	22.6	12.4	5.5	4.4	4.4	7.8	5.4	27.3	30.4	6.2	40	27
Rana johnsi	NNU 1910005	Male	China: Guangxi: Shiwandashan Mountains	44.6	15.7	15	7.4	3.5	4.6	4.3	3.5	5.3	4.1	21.2	12.2	5.5	5	4.3	7	4.4	25.3	28.9	4.9	35.2	25.1
Rana johnsi	NNU 1910006	Male	China: Guangxi: Shiwandashan Mountains	44.8	15.4	15.5	7.5	3.5	4.2	3.8	3.2	5	4.3	22.1	12.6	6.1	5.3	5.1	7	5.1	26.3	30.9	5.3	36.4	26.2
Rana johnsi	NNU 1910007	Male	China: Guangxi: Shiwandashan Mountains	44.6	15.4	14.9	7	3.1	4.1	3.9	3.8	5.3	4.1	20.8	11.8	5.4	4.4	4.3	6.7	4.3	25.3	28.3	5.6	38.3	26.4
Rana johnsi	NNU 1910008	Male	China: Guangxi: Shiwandashan Mountains	44.3	14	14.3	6.2	3	4.1	4.2	3.2	5	3.3	19.6	10.8	5.2	4.8	4.2	6.3	4.2	23.9	27	4.5	33.9	23.8
